# Supplementary material for: Gerbil: a fast and memory-efficient k-mer counter with GPU-support
Source: Algorithms Mol Biol. 2017 Mar 31;12:9. doi: 10.1186/s13015-017-0097-9 (PMC5374613; doi:10.1186/s13015-017-0097-9)
Supplement: Supplementary file 1 — Additional file 1. The additional file contains links to all test data sets used in the experiments of the paper. [file 13015_2017_97_MOESM1_ESM.txt]

F Vesca:
ftp://ftp.ddbj.nig.ac.jp/ddbj_database/dra/fastq/SRA020/SRA020125/SRX030575/SRR072005.fastq.bz2
ftp://ftp.ddbj.nig.ac.jp/ddbj_database/dra/fastq/SRA020/SRA020125/SRX030576/SRR072006.fastq.bz2
ftp://ftp.ddbj.nig.ac.jp/ddbj_database/dra/fastq/SRA020/SRA020125/SRX030576/SRR072007.fastq.bz2
ftp://ftp.ddbj.nig.ac.jp/ddbj_database/dra/fastq/SRA020/SRA020125/SRX030577/SRR072008.fastq.bz2
ftp://ftp.ddbj.nig.ac.jp/ddbj_database/dra/fastq/SRA020/SRA020125/SRX030577/SRR072009.fastq.bz2
ftp://ftp.ddbj.nig.ac.jp/ddbj_database/dra/fastq/SRA020/SRA020125/SRX030575/SRR072010.fastq.bz2
ftp://ftp.ddbj.nig.ac.jp/ddbj_database/dra/fastq/SRA020/SRA020125/SRX030575/SRR072011.fastq.bz2
ftp://ftp.ddbj.nig.ac.jp/ddbj_database/dra/fastq/SRA020/SRA020125/SRX030575/SRR072012.fastq.bz2
ftp://ftp.ddbj.nig.ac.jp/ddbj_database/dra/fastq/SRA020/SRA020125/SRX030578/SRR072013.fastq.bz2
ftp://ftp.ddbj.nig.ac.jp/ddbj_database/dra/fastq/SRA020/SRA020125/SRX030578/SRR072014.fastq.bz2
ftp://ftp.ddbj.nig.ac.jp/ddbj_database/dra/fastq/SRA020/SRA020125/SRX030578/SRR072029.fastq.bz2
		
G Gallus:
ftp://ftp.ddbj.nig.ac.jp/ddbj_database/dra/fastq/SRA030/SRA030308/SRX043656/SRR105788_1.fastq.bz2
ftp://ftp.ddbj.nig.ac.jp/ddbj_database/dra/fastq/SRA030/SRA030308/SRX043656/SRR105788_2.fastq.bz2
ftp://ftp.ddbj.nig.ac.jp/ddbj_database/dra/fastq/SRA030/SRA030309/SRX043656/SRR105789_1.fastq.bz2
ftp://ftp.ddbj.nig.ac.jp/ddbj_database/dra/fastq/SRA030/SRA030309/SRX043656/SRR105789_2.fastq.bz2
ftp://ftp.ddbj.nig.ac.jp/ddbj_database/dra/fastq/SRA030/SRA030312/SRX043656/SRR105792_1.fastq.bz2
ftp://ftp.ddbj.nig.ac.jp/ddbj_database/dra/fastq/SRA030/SRA030312/SRX043656/SRR105792_2.fastq.bz2
ftp://ftp.ddbj.nig.ac.jp/ddbj_database/dra/fastq/SRA030/SRA030314/SRX043656/SRR105794.fastq.bz2
ftp://ftp.ddbj.nig.ac.jp/ddbj_database/dra/fastq/SRA030/SRA030314/SRX043656/SRR105794_1.fastq.bz2
ftp://ftp.ddbj.nig.ac.jp/ddbj_database/dra/fastq/SRA030/SRA030314/SRX043656/SRR105794_2.fastq.bz2
ftp://ftp.ddbj.nig.ac.jp/ddbj_database/dra/fastq/SRA036/SRA036382/SRX043656/SRR197985.fastq.bz2
ftp://ftp.ddbj.nig.ac.jp/ddbj_database/dra/fastq/SRA036/SRA036382/SRX043656/SRR197985_1.fastq.bz2
ftp://ftp.ddbj.nig.ac.jp/ddbj_database/dra/fastq/SRA036/SRA036382/SRX043656/SRR197985_2.fastq.bz2
ftp://ftp.ddbj.nig.ac.jp/ddbj_database/dra/fastq/SRA036/SRA036383/SRX043656/SRR197986.fastq.bz2
ftp://ftp.ddbj.nig.ac.jp/ddbj_database/dra/fastq/SRA036/SRA036383/SRX043656/SRR197986_1.fastq.bz2
ftp://ftp.ddbj.nig.ac.jp/ddbj_database/dra/fastq/SRA036/SRA036383/SRX043656/SRR197986_2.fastq.bz2
		
M Balbisiana:
ftp://ftp.ddbj.nig.ac.jp/ddbj_database/dra/fastq/SRA098/SRA098922/SRX339427/SRR956987.fastq.bz2
		
H Sapiens:
ftp://ftp.1000genomes.ebi.ac.uk/vol1/ftp/phase3/data/HG02057/sequence_read/SRR359301.filt.fastq.gz
ftp://ftp.1000genomes.ebi.ac.uk/vol1/ftp/phase3/data/HG02057/sequence_read/SRR359301_1.filt.fastq.gz
ftp://ftp.1000genomes.ebi.ac.uk/vol1/ftp/phase3/data/HG02057/sequence_read/SRR359301_2.filt.fastq.gz
ftp://ftp.1000genomes.ebi.ac.uk/vol1/ftp/phase3/data/HG02057/sequence_read/SRR360755.filt.fastq.gz
ftp://ftp.1000genomes.ebi.ac.uk/vol1/ftp/phase3/data/HG02057/sequence_read/SRR360755_1.filt.fastq.gz
ftp://ftp.1000genomes.ebi.ac.uk/vol1/ftp/phase3/data/HG02057/sequence_read/SRR360755_2.filt.fastq.gz
				
H Sapiens 2:
http://www.ebi.ac.uk/ena/data/view/ERA015743/

GRCh38:
http://hgdownload.cse.ucsc.edu/goldenPath/hg38/bigZips/hg38.fa.gz

N crassa:
https://www.ncbi.nlm.nih.gov/sra/?term=SRX533606

A thaliana:
https://www.ncbi.nlm.nih.gov/sra/?term=SRX533607
